# Supplementary material for: Ultrastructural Localization and Molecular Associations of HCV Capsid Protein in Jurkat T Cells
Source: Front Microbiol. 2018 Jan 4;8:2595. doi: 10.3389/fmicb.2017.02595 (PMC5758585; doi:10.3389/fmicb.2017.02595)
Supplement: Supplementary file 1 [file DataSheet1.XLSX]

## Sheet: Hoja1
Supplementary Table 1
Summary of HCV Core-interacting proteins identified by mass spectrometry in Jurkat T cells. Proteome profiling data has been deposited in the PeptideAtlas repository, identified as PASS00982.
M.S.: Mascot Score, P: Peptides identified, M.W.: Molecular Weight, I.P.: Isoelectric Point, S.C.: Sequence coverage
Accession	Protein name	Gene name	M. S.	P	M.W. [kDa]	I.P.	S.C. [%]
HBA_HUMAN	Hemoglobin subunit alpha	HBA1	43.9	1	15.2	8.7	10.6
YTHD3_HUMAN	YTH domain-containing family protein 3	YTHDF3	46.4	1	63.8	9.1	2.7
H1X_HUMAN	Histone H1x	H1FX	43.9	1	22.5	10.8	7.0
RS24_HUMAN	40S ribosomal protein S24	RPS24	70.2	1	15.4	10.8	9.0
NINL_HUMAN	Ninein-like protein	NINL	30.7	1	156.2	5.0	0.5
F136A_HUMAN	Protein FAM136A	FAM136A	37.7	1	15.6	7.6	7.2
RUNX1_HUMAN	Runt-related transcription factor 1	RUNX1	61.9	1	48.7	9.4	2.9
PDIP3_HUMAN	Polymerase delta-interacting protein 3	POLDIP3	61.6	1	46.1	10.0	3.3
EF1B_HUMAN	Elongation factor 1-beta	EEF1B2	49.8	1	24.7	4.5	5.8
PP1G_HUMAN	Serine/threonine-protein phosphatase PP1-gamma catalytic subunit	PPP1CC	37.6	1	37.0	6.1	3.1
R13P3_HUMAN	Putative 60S ribosomal protein L13a protein RPL13AP3	RPL13AP3	49.6	1	12.1	10.8	10.8
RPN1_HUMAN	Dolichyl-diphosphooligosaccharide--protein glycosyltransferase subunit 1	RPN1	38.2	1	68.5	6.0	2.8
RNPS1_HUMAN	RNA-binding protein with serine-rich domain 1	RNPS1	30.3	1	34.2	11.8	4.9
SMD1_HUMAN	Small nuclear ribonucleoprotein Sm D1	SNRPD1	53.9	1	13.3	11.6	16.8
PP6R1_HUMAN	Serine/threonine-protein phosphatase 6 regulatory subunit 1	PPP6R1	42.2	1	96.7	4.5	2.8
G3BP2_HUMAN	Ras GTPase-activating protein-binding protein 2	G3BP2	88.3	1	54.1	5.4	2.7
RL38_HUMAN	60S ribosomal protein L38	RPL38	37.8	1	8.2	10.1	17.1
AN32C_HUMAN	Acidic leucine-rich nuclear phosphoprotein 32 family member C	ANP32C	52.5	1	26.7	4.1	4.7
RS3_HUMAN	40S ribosomal protein S3	RPS3	44.5	1	26.7	9.7	3.7
MBNL2_HUMAN	Muscleblind-like protein 2	MBNL2	36.5	1	40.5	8.8	2.4
TCPD_HUMAN	T-complex protein 1 subunit delta	CCT4	36.7	1	57.9	8.0	2.4
SF3B2_HUMAN	Splicing factor 3B subunit 2	SF3B2	33.3	1	100.2	5.5	1.0
GMFB_HUMAN	Glia maturation factor beta	GMFB	30.4	1	16.7	5.2	6.3
RS17_HUMAN	40S ribosomal protein S17	RPS17	38.0	1	15.5	9.8	16.3
U520_HUMAN	U5 small nuclear ribonucleoprotein 200 kDa helicase	SNRNP200	42.8	1	244.4	5.7	0.5
MAX_HUMAN	Protein max OS=Homo sapiens GN=MAX PE=1 SV=1	MAX	52.2	1	18.3	5.9	6.2
PSB4_HUMAN	Proteasome subunit beta type-4	PSMB4	43.1	1	29.2	5.7	13.3
PSMD9_HUMAN	26S proteasome non-ATPase regulatory subunit 9	PSMD9	51.5	1	24.7	6.5	4.5
MMTA2_HUMAN	Multiple myeloma tumor-associated protein 2	MMTAG2	57.9	1	29.4	10.0	4.9
SMN_HUMAN	Survival motor neuron protein	SMN1	46.8	1	31.8	6.1	3.4
CLCF1_HUMAN	Cardiotrophin-like cytokine factor 1	CLCF1	32.2	1	25.2	8.7	3.6
GALK1_HUMAN	Galactokinase	GALK1	31.0	1	42.2	6.0	2.3
TKT_HUMAN	Transketolase	TKT	49.8	1	67.8	7.6	2.7
CD59_HUMAN	CD59 glycoprotein	CD59	49.3	1	14.2	6.0	6.2
ZC11A_HUMAN	Zinc finger CCCH domain-containing protein 11A	ZC3H11A	92.8	1	89.1	8.6	2.2
NH2L1_HUMAN	NHP2-like protein 1	SNU13	49.9	1	14.2	8.7	9.4
C1QBP_HUMAN	Complement component 1 Q subcomponent-binding protein, mitochondrial	C1QBP	42.7	1	31.3	4.7	4.6
LCK_HUMAN	Tyrosine-protein kinase Lck	LCK	62.1	1	58.0	5.2	2.0
WNK1_HUMAN	Serine/threonine-protein kinase WNK1	WNK1	49.5	1	250.6	5.9	0.5
KHDR1_HUMAN	KH domain-containing, RNA-binding, signal transduction-associated protein 1	KHDRBS1	59.1	1	48.2	8.7	3.2
GAPR1_HUMAN	Golgi-associated plant pathogenesis-related protein 1	GLIPR2	51.1	1	17.2	9.4	8.4
RED_HUMAN	Protein Red	IK	32.8	1	65.6	6.3	1.6
PSPC1_HUMAN	Paraspeckle component 1	PSPC1	34.5	1	58.7	6.3	2.7
DEMA_HUMAN	Dematin	DMTN	43.9	1	45.5	8.9	2.7
GNA13_HUMAN	Guanine nucleotide-binding protein subunit alpha-13	GNA13	39.3	1	44.0	8.1	2.9
PFD2_HUMAN	Prefoldin subunit 2	PFDN2	50.5	1	16.6	6.2	9.1
GBLP_HUMAN	Guanine nucleotide-binding protein subunit beta-2-like 1	GNB2L1	43.0	1	35.1	7.6	3.2
CNBP_HUMAN	Cellular nucleic acid-binding protein	CNBP	36.9	1	19.4	8.0	7.9
CD2B2_HUMAN	CD2 antigen cytoplasmic tail-binding protein 2	CD2BP2	37.9	1	37.6	4.5	4.1
ARGL1_HUMAN	Arginine and glutamate-rich protein 1	ARGLU1	46.4	1	33.2	10.4	2.9
RS13_HUMAN	40S ribosomal protein S13	RPS13	40.2	1	17.2	10.5	7.9
CNN2_HUMAN	Calponin-2	CNN2	76.5	1	33.7	6.9	4.5
FKB1A_HUMAN	Peptidyl-prolyl cis-trans isomerase FKBP1A	FKBP1A	45.5	1	11.9	7.9	13.0
PAIRB_HUMAN	Plasminogen activator inhibitor 1 RNA-binding protein	SERBP1	38.2	1	44.9	8.7	4.9
ATPG_HUMAN	ATP synthase subunit gamma, mitochondrial	ATP5C1	39.5	1	33.0	9.2	4.0
BCL7B_HUMAN	B-cell CLL/lymphoma 7 protein family member B	BCL7B	35.7	1	22.2	4.7	5.0
RCC1_HUMAN	Regulator of chromosome condensation	RCC1	88.2	1	44.9	7.2	4.5
RS5_HUMAN	40S ribosomal protein S5	RPS5	42.3	1	22.9	9.7	7.4
ARPC3_HUMAN	Actin-related protein 2/3 complex subunit 3	ARPC3	35.1	1	20.5	8.8	3.9
MAP4_HUMAN	Microtubule-associated protein 4	MAP4	62.5	1	120.9	5.3	1.0
MICA3_HUMAN	Protein-methionine sulfoxide oxidase MICAL3	MICAL3	36.0	1	224.2	5.4	0.5
IF2G_HUMAN	Eukaryotic translation initiation factor 2 subunit 3	EIF2S3	36.5	1	51.1	8.7	2.3
PTMA_HUMAN	Prothymosin alpha	PTMA	48.3	1	12.2	3.7	9.0
RALY_HUMAN	RNA-binding protein Raly	RALY	42.8	1	32.4	9.2	2.9
ARPC5_HUMAN	Actin-related protein 2/3 complex subunit 5	ARPC5	31.1	1	16.3	5.5	7.9
LUC7L_HUMAN	Putative RNA-binding protein Luc7-like 1	LUC7L	221.5	5	43.7	9.9	6.2
ATPD_HUMAN	ATP synthase subunit delta, mitochondrial	ATP5D	92.8	2	17.5	5.3	11.9
P5CR1_HUMAN	Pyrroline-5-carboxylate reductase 1, mitochondrial	PYCR1	125.9	2	33.3	7.2	9.7
RS15_HUMAN	40S ribosomal protein S15	RPS15	132.4	2	17.0	10.4	21.4
ELAV1_HUMAN	ELAV-like protein 1	ELAVL1	61.9	2	36.1	9.2	9.2
VDAC1_HUMAN	Voltage-dependent anion-selective channel protein 1	VDAC1	82.3	2	30.8	8.6	11.7
SRS10_HUMAN	Serine/arginine-rich splicing factor 10	SRSF10	90.5	2	31.3	11.3	8.8
SH3L1_HUMAN	SH3 domain-binding glutamic acid-rich-like protein	SH3BGRL	78.7	2	12.8	5.2	27.2
PAWR_HUMAN	PRKC apoptosis WT1 regulator protein	PAWR	116.7	2	36.5	5.3	7.9
PININ_HUMAN	Pinin	PNN	68.8	2	81.6	6.7	3.8
CING_HUMAN	Cingulin	CGN	112.3	2	136.3	5.5	2.3
RL18A_HUMAN	60S ribosomal protein L18a	RPL18A	98.9	2	20.7	10.7	15.3
RU17_HUMAN	U1 small nuclear ribonucleoprotein 70 kDa	SNRNP70	109.7	2	51.5	9.9	5.7
U2AF2_HUMAN	Splicing factor U2AF 65 kDa subunit	U2AF2	51.7	2	53.5	9.2	6.7
SMD3_HUMAN	Small nuclear ribonucleoprotein Sm D3	SNRPD3	46.7	2	13.9	10.3	15.1
SRSF5_HUMAN	Serine/arginine-rich splicing factor 5	SRSF5	96.6	2	31.2	11.6	8.8
RL36A_HUMAN	60S ribosomal protein L36a	RPL36A	95.2	2	12.4	10.6	20.8
RL10_HUMAN	60S ribosomal protein L10	RPL10	82.4	2	24.6	10.1	12.1
RBM14_HUMAN	RNA-binding protein 14	RBM14	88.4	2	69.4	9.7	3.0
RS27_HUMAN	40S ribosomal protein S27	RPS27	70.1	2	9.5	9.6	25.0
RS16_HUMAN	40S ribosomal protein S16	RPS16	123.5	2	16.4	10.2	14.4
RL36_HUMAN	60S ribosomal protein L36	RPL36	68.8	2	12.2	11.6	19.0
SERA_HUMAN	D-3-phosphoglycerate dehydrogenase	PHGDH	88.0	2	56.6	6.3	3.6
PRP19_HUMAN	Pre-mRNA-processing factor 19	PRPF19	47.4	2	55.1	6.1	6.2
4F2_HUMAN	4F2 cell-surface antigen heavy chain	SLC3A2	48.2	2	68.0	4.9	4.1
RL28_HUMAN	60S ribosomal protein L28	RPL28	93.0	2	15.7	12.0	13.1
EWS_HUMAN	RNA-binding protein EWS	EWSR1	104.5	2	68.4	9.4	4.4
PHF5A_HUMAN	PHD finger-like domain-containing protein 5A	PHF5A	94.3	2	12.4	8.8	19.1
NASP_HUMAN	Nuclear autoantigenic sperm protein	NASP	67.9	2	85.2	4.3	2.5
HNRPQ_HUMAN	Heterogeneous nuclear ribonucleoprotein Q	SYNCRIP	75.7	2	69.6	8.7	3.2
RL34_HUMAN	60S ribosomal protein L34	RPL34	57.5	2	13.3	11.5	12.8
WDR1_HUMAN	WD repeat-containing protein 1	WDR1	57.6	2	66.2	6.2	4.0
RL11_HUMAN	60S ribosomal protein L11	RPL11	90.7	2	20.2	9.6	12.9
SRP09_HUMAN	Signal recognition particle 9 kDa protein	SRP9	54.6	2	10.1	7.8	22.1
PDLI1_HUMAN	PDZ and LIM domain protein 1	PDLIM1	90.4	2	36.0	6.6	10.3
NOLC1_HUMAN	Nucleolar and coiled-body phosphoprotein 1	NOLC1	55.6	2	73.6	9.5	2.4
XRCC6_HUMAN	X-ray repair cross-complementing protein 6	XRCC6	89.4	2	69.8	6.2	4.6
RLA1_HUMAN	60S acidic ribosomal protein P1	RPLP1	105.2	2	11.5	4.2	51.8
HMGB2_HUMAN	High mobility group protein B2	HMGB2	67.6	2	24.0	7.6	11.0
CAZA1_HUMAN	F-actin-capping protein subunit alpha-1	CAPZA1	100.3	2	32.9	5.4	11.5
S10A9_HUMAN	Protein S100-A9	S100A9	43.8	2	13.2	5.7	24.6
AINX_HUMAN	Alpha-internexin	INA	53.4	2	55.4	5.3	3.4
PA2G4_HUMAN	Proliferation-associated protein 2G4	PA2G4	45.5	2	43.8	6.1	7.1
SRSF2_HUMAN	Serine/arginine-rich splicing factor 2	SRSF2	103.2	2	25.5	11.9	6.8
FUS_HUMAN	RNA-binding protein FUS	FUS	96.8	2	53.4	9.4	3.0
BOLA2_HUMAN	BolA-like protein 2	BOLA2	79.6	2	10.1	6.1	29.1
BCLF1_HUMAN	Bcl-2-associated transcription factor 1	BCLAF1	83.4	2	106.1	10.0	2.5
SRRM1_HUMAN	Serine/arginine repetitive matrix protein 1	SRRM1	138.3	3	102.3	11.8	7.0
RS20_HUMAN	40S ribosomal protein S20	RPS20	115.4	3	13.4	9.9	28.6
P5CR2_HUMAN	Pyrroline-5-carboxylate reductase 2	PYCR2	119.7	3	33.6	7.7	15.3
RHGBA_HUMAN	Rho GTPase-activating protein 11A	ARHGAP11A	172.7	3	113.8	9.2	4.0
SRP14_HUMAN	Signal recognition particle 14 kDa protein	SRP14	157.9	3	14.6	10.0	25.0
RL3_HUMAN	60S ribosomal protein L3	RPL3	134.3	3	46.1	10.2	11.4
ENPL_HUMAN	Endoplasmin	HSP90B1	118.9	3	92.4	4.8	4.1
RL14_HUMAN	60S ribosomal protein L14	RPL14	205.1	3	23.4	10.9	15.3
RS28_HUMAN	40S ribosomal protein S28	RPS28	146.3	3	7.8	10.7	36.2
RL27_HUMAN	60S ribosomal protein L27	RPL27	149.7	3	15.8	10.6	32.4
RL5_HUMAN	60S ribosomal protein L5	RPL5	87.8	3	34.3	9.7	13.1
RL35_HUMAN	60S ribosomal protein L35	RPL35	186.1	3	14.5	11.0	26.0
CAPZB_HUMAN	F-actin-capping protein subunit beta	CAPZB	106.0	3	31.3	5.4	13.7
RCC2_HUMAN	Protein RCC2	RCC2	97.3	3	56.0	9.0	6.1
RL30_HUMAN	60S ribosomal protein L30	RPL30	118.6	3	12.8	9.7	27.8
U2AF1_HUMAN	Splicing factor U2AF 35 kDa subunit	U2AF1	76.3	3	27.9	9.1	16.7
RS26_HUMAN	40S ribosomal protein S26	RPS26	156.9	3	13.0	11.0	33.9
RLA0_HUMAN	60S acidic ribosomal protein P0	RPLP0	148.6	3	34.3	5.7	11.7
G3BP1_HUMAN	Ras GTPase-activating protein-binding protein 1	G3BP1	171.7	3	52.1	5.4	9.9
RL19_HUMAN	60S ribosomal protein L19	RPL19	170.6	3	23.5	11.5	13.8
SON_HUMAN	Protein SON	SON	73.4	3	263.7	5.5	1.2
RL10A_HUMAN	60S ribosomal protein L10a	RPL10A	116.4	3	24.8	9.9	17.1
RL32_HUMAN	60S ribosomal protein L32	RPL32	125.2	3	15.8	11.3	22.2
HNRPL_HUMAN	Heterogeneous nuclear ribonucleoprotein L	HNRNPL	79.8	3	64.1	8.5	5.3
CAPR1_HUMAN	Caprin-1	CAPRIN1	165.6	3	78.3	5.1	4.8
BAG2_HUMAN	BAG family molecular chaperone regulator 2	BAG2	94.4	3	23.8	6.2	22.3
NP1L1_HUMAN	Nucleosome assembly protein 1-like 1	NAP1L1	138.8	3	45.3	4.4	10.2
DHX9_HUMAN	ATP-dependent RNA helicase A	DHX9	105.5	3	140.9	6.4	2.1
SRSF4_HUMAN	Serine/arginine-rich splicing factor 4	SRSF4	142.0	3	56.6	11.5	5.3
MYO1D_HUMAN	Unconventional myosin-Id	MYO1D	132.3	3	116.1	9.4	4.0
EFTU_HUMAN	Elongation factor Tu, mitochondrial	TUFM	102.8	3	49.5	7.3	8.0
H2AV_HUMAN	Histone H2A.V	H2AFV	119.5	3	13.5	10.6	23.4
RL27A_HUMAN	60S ribosomal protein L27a	RPL27A	142.3	3	16.6	11.0	22.3
BAF_HUMAN	Barrier-to-autointegration factor	BANF1	136.8	3	10.1	5.8	42.7
1433T_HUMAN	14-3-3 protein theta	YWHAQ	122.4	3	27.7	4.7	12.2
1433B_HUMAN	14-3-3 protein beta/alpha	YWHAB	110.0	3	28.1	4.8	10.2
SARNP_HUMAN	SAP domain-containing ribonucleoprotein	SARNP	111.7	3	23.7	6.1	13.8
STIP1_HUMAN	Stress-induced-phosphoprotein 1	STIP1	139.0	3	62.6	6.4	8.5
ILF3_HUMAN	Interleukin enhancer-binding factor 3	ILF3	138.1	4	95.3	8.9	5.4
H2B1J_HUMAN	Histone H2B type 1-J	HIST1H2BJ	266.4	4	13.9	10.3	26.2
H2AJ_HUMAN	Histone H2A.J	H2AFJ	206.9	4	14.0	10.9	35.7
RS19_HUMAN	40S ribosomal protein S19	RPS19	166.5	4	16.1	10.3	29.7
TRA2B_HUMAN	Transformer-2 protein homolog beta	TRA2B	200.5	4	33.6	11.2	21.5
SRSF9_HUMAN	Serine/arginine-rich splicing factor 9	SRSF9	139.4	4	25.5	8.7	19.0
DDX3Y_HUMAN	ATP-dependent RNA helicase DDX3Y	DDX3Y	168.5	4	73.1	7.2	6.8
SRSF6_HUMAN	Serine/arginine-rich splicing factor 6	SRSF6	189.1	4	39.6	11.4	11.9
TCOF_HUMAN	Treacle protein	TCOF1	156.1	4	152.0	9.1	3.0
RBM4_HUMAN	RNA-binding protein 4	RBM4	102.1	4	40.3	6.6	15.7
RS4X_HUMAN	40S ribosomal protein S4, X isoform	RPS4X	156.6	4	29.6	10.2	14.1
RL24_HUMAN	60S ribosomal protein L24	RPL24	167.8	4	17.8	11.3	19.1
ROA3_HUMAN	Heterogeneous nuclear ribonucleoprotein A3	HNRNPA3	193.9	4	39.6	9.1	13.0
H2B1K_HUMAN	Histone H2B type 1-K	HIST1H2BK	314.6	5	13.9	10.3	27.0
COR1C_HUMAN	Coronin-1C	CORO1C	212.7	5	53.2	6.6	12.0
LC7L2_HUMAN	Putative RNA-binding protein Luc7-like 2	LUC7L2	221.5	5	46.5	10.0	15.6
PCBP2_HUMAN	Poly(rC)-binding protein 2	PCBP2	232.5	5	38.6	6.3	18.9
RL26_HUMAN	60S ribosomal protein L26	RPL26	171.2	5	17.2	10.6	32.4
GLYM_HUMAN	Serine hydroxymethyltransferase, mitochondrial	SHMT2	142.3	5	56.0	8.8	12.5
LMO7_HUMAN	LIM domain only protein 7	LMO7	243.7	5	192.6	8.3	3.9
RL7_HUMAN	60S ribosomal protein L7	RPL7	217.6	5	29.2	10.7	22.6
RL23A_HUMAN	60S ribosomal protein L23a	RPL23A	226.9	5	17.7	10.4	27.6
LAP2B_HUMAN	Lamina-associated polypeptide 2, isoforms beta/gamma	TMPO	279.3	5	50.6	9.4	17.4
RS14_HUMAN	40S ribosomal protein S14	RPS14	279.0	5	16.3	10.1	33.1
RS6_HUMAN	40S ribosomal protein S6	RPS6	255.5	5	28.7	10.9	18.5
H14_HUMAN	Histone H1.4	HIST1H1E	268.3	5	21.9	11.0	17.4
FLNA_HUMAN	Filamin-A	FLNA	212.7	5	280.6	5.7	2.3
TPM1_HUMAN	Tropomyosin alpha-1 chain	TPM1	322.2	6	32.7	4.7	15.1
SMTN_HUMAN	Smoothelin	SMTN	311.1	6	99.0	9.2	8.7
TR150_HUMAN	Thyroid hormone receptor-associated protein 3	THRAP3	237.9	6	108.6	10.2	9.0
HNRPF_HUMAN	Heterogeneous nuclear ribonucleoprotein F	HNRNPF	268.6	6	45.6	5.4	19.5
RS8_HUMAN	40S ribosomal protein S8	RPS8	222.1	6	24.2	10.3	32.7
MYO5A_HUMAN	Unconventional myosin-Va	MYO5A	267.3	6	215.3	8.7	3.6
NEB2_HUMAN	Neurabin-2	PPP1R9B	272.7	6	89.1	4.9	11.3
CYTSA_HUMAN	Cytospin-A	SPECC1L	218.1	6	124.5	5.5	5.5
FUBP2_HUMAN	Far upstream element-binding protein 2	KHSRP	303.9	6	73.1	6.8	12.0
TPM4_HUMAN	Tropomyosin alpha-4 chain	TPM4	345.1	7	28.5	4.7	22.6
ABLM1_HUMAN	Actin-binding LIM protein 1	ABLIM1	253.8	7	87.6	8.9	10.8
HNRDL_HUMAN	Heterogeneous nuclear ribonucleoprotein D-like	HNRNPDL	263.1	7	46.4	9.6	17.4
RS11_HUMAN	40S ribosomal protein S11	RPS11	243.0	7	18.4	10.3	39.2
RL23_HUMAN	60S ribosomal protein L23	RPL23	294.0	7	14.9	10.5	50.7
RL13_HUMAN	60S ribosomal protein L13	RPL13	375.1	7	24.2	11.7	29.4
HS90A_HUMAN	Heat shock protein HSP 90-alpha	HSP90AA1	313.7	7	84.6	4.9	10.5
RS3A_HUMAN	40S ribosomal protein S3a	RPS3A	287.9	7	29.9	9.8	30.7
FLII_HUMAN	Protein flightless-1 homolog	FLII	368.1	7	144.7	5.7	7.8
TPM3_HUMAN	Tropomyosin alpha-3 chain	TPM3	399.2	8	32.9	4.7	20.7
EF1A1_HUMAN	Elongation factor 1-alpha 1	EEF1A1	340.8	8	50.1	9.1	25.5
PABP1_HUMAN	Polyadenylate-binding protein 1	PABPC1	326.7	8	70.6	9.5	14.0
MYPT1_HUMAN	Protein phosphatase 1 regulatory subunit 12A	PPP1R12A	336.5	8	115.2	5.3	8.3
MATR3_HUMAN	Matrin-3	MATR3	387.6	8	94.6	5.9	13.8
CP131_HUMAN	Centrosomal protein of 131 kDa	CEP131	530.5	10	122.1	8.8	13.5
DDX17_HUMAN	Probable ATP-dependent RNA helicase DDX17	DDX17	557.5	10	80.2	8.5	15.9
DDX5_HUMAN	Probable ATP-dependent RNA helicase DDX5	DDX5	420.3	10	69.1	9.1	18.6
TMOD2_HUMAN	Tropomodulin-2	TMOD2	537.6	10	39.6	5.2	34.2
SPTB2_HUMAN	Spectrin beta chain, non-erythrocytic 1	SPTBN1	441.4	10	274.4	5.4	4.6
CN166_HUMAN	UPF0568 protein C14orf166	C14orf166	538.0	11	28.1	6.2	50.4
SRSF1_HUMAN	Serine/arginine-rich splicing factor 1	SRSF1	555.4	11	27.7	10.4	46.0
SPTN1_HUMAN	Spectrin alpha chain, non-erythrocytic 1	SPTAN1	619.4	12	284.4	5.2	7.4
MYL6B_HUMAN	Myosin light chain 6B	MYL6B	655.4	13	22.7	5.6	61.5
ACTBL_HUMAN	Beta-actin-like protein 2	ACTBL2	637.3	13	42.0	5.4	24.5
SRRM2_HUMAN	Serine/arginine repetitive matrix protein 2	SRRM2	604.2	14	299.4	12.1	7.3
LRRF2_HUMAN	Leucine-rich repeat flightless-interacting protein 2	LRRFIP2	968.6	15	82.1	6.5	22.9
ML12A_HUMAN	Myosin regulatory light chain 12A	MYL12A	1086.5	15	19.8	4.6	63.2
MYO1G_HUMAN	Unconventional myosin-Ig	MYO1G	829.8	16	116.4	9.0	23.6
MYO1B_HUMAN	Unconventional myosin-Ib	MYO1B	820.0	16	131.9	9.4	19.4
DREB_HUMAN	Drebrin	DBN1	1043.6	16	71.4	4.4	32.7
TMOD3_HUMAN	Tropomodulin-3	TMOD3	1177.5	17	39.6	5.1	50.6
PCM1_HUMAN	Pericentriolar material 1 protein	PCM1	1108.6	20	228.4	5.0	13.5
GELS_HUMAN	Gelsolin	GSN	1202.7	21	85.6	5.9	35.2
LIMA1_HUMAN	LIM domain and actin-binding protein 1	LIMA1	1519.8	28	85.2	6.4	39.9
MY18A_HUMAN	Unconventional myosin-XVIIIa	MYO18A	2790.2	52	233.0	6.0	28.3
MYH10_HUMAN	Myosin-10	MYH10	8612.3	131	228.9	5.4	57.2
